# Supplementary material for: LysoPC-acyl C16:0 is associated with brown adipose tissue activity in men
Source: Metabolomics. 2017 Mar 3;13(5):48. doi: 10.1007/s11306-017-1185-z (PMC5334436; doi:10.1007/s11306-017-1185-z)
Supplement: Supplementary file 1 — Supplementary material 1 (XLSX 93 KB) [file 11306_2017_1185_MOESM1_ESM.xlsx]

## Sheet: BAT_volume
		Discovery					Replication					Pooled Analyses
#	Metabolite	Beta	SE	df	t	P-value	Beta	SE	df	t	P-value	Beta	SE	df	t	P-value
1	C0	23.2568	31.3524	17	0.741786	0.468342	118.2	58.6624	31	2.01492	0.0526558	89.4264	38.5553	51	2.31943	0.0244132
2	C10	50.1824	29.1099	17	1.7239	0.102863	22.4532	63.4761	31	0.353727	0.725938	36.9571	40.7692	51	0.906496	0.368937
3	C10:1	26.5044	31.9002	17	0.830855	0.417572	47.3947	62.444	31	0.758995	0.453588	40.925	41.5479	51	0.985007	0.329271
4	C10:2	-9.08296	27.8929	17	0.325637	0.748673	-14.8496	57.6241	31	0.257698	0.798343	-12.1002	37.6636	51	0.32127	0.749319
5	C12	43.82	31.969	17	1.3707	0.188295	51.6542	59.7871	31	0.86397	0.39424	53.3664	38.4758	51	1.38701	0.171471
6	C12-DC	56.1022	28.055	17	1.99972	0.0617709	2.07791	57.6539	31	0.0360412	0.971481	11.6142	38.2196	51	0.303881	0.762455
7	C12:1	46.9322	26.6959	17	1.75803	0.0967321	40.8887	60.8276	31	0.672207	0.506431	46.8517	38.1464	51	1.22821	0.225007
8	C14	33.946	25.6251	17	1.32472	0.202798	-16.0575	58.4331	31	0.274801	0.785292	1.52784	37.4497	51	0.040797	0.967617
9	C14:1	43.9292	34.1266	17	1.28724	0.21526	12.56	62.2708	31	0.201699	0.84147	28.915	40.8746	51	0.707407	0.482534
10	C14:1-OH	-1.65848	29.9353	17	0.0554022	0.956464	37.0151	58.8448	31	0.629028	0.533939	29.7841	37.9628	51	0.784559	0.436341
11	C14:2	13.908	37.9353	17	0.366625	0.718422	62.695	57.775	31	1.08516	0.286219	55.1795	40.0583	51	1.37748	0.17438
12	C14:2-OH	4.69073	29.23	17	0.160477	0.874397	48.9533	62.698	31	0.78078	0.440854	35.6323	40.0964	51	0.888666	0.378355
13	C16	42.8555	28.6903	17	1.49373	0.153575	0.0689428	61.1392	31	0.00112764	0.999108	12.9534	40.22	51	0.322062	0.748722
14	C16-OH	41.9854	26.8082	16	1.56614	0.136877	-16.9887	58.3864	31	0.290971	0.773012	1.19887	38.6138	50	0.0310477	0.975355
15	C16:1	62.6339	22.8756	17	2.73802	0.0140154	2.67211	62.0908	31	0.0430356	0.965949	24.3564	37.9227	51	0.642265	0.523578
16	C16:1-OH	49.2667	25.1135	17	1.96177	0.0663767	-0.00167037	58.7326	31	2.84403e-05	0.999977	18.4918	37.7921	51	0.489302	0.626726
17	C16:2	37.8904	26.2193	17	1.44513	0.166602	11.0222	59.375	31	0.185636	0.853939	18.3438	38.1153	51	0.481272	0.632382
18	C16:2-OH	13.268	34.3004	17	0.386819	0.70369	35.4977	70.2304	31	0.505446	0.616821	21.9331	45.3474	51	0.483667	0.630692
19	C18	3.24745	28.2501	17	0.114954	0.909829	-24.0171	59.221	31	0.40555	0.687859	-12.014	38.388	51	0.312961	0.755586
20	C18:1	31.2302	26.6655	17	1.17119	0.257679	-65.9139	62.2406	31	1.05902	0.297774	-29.9629	39.4352	51	0.7598	0.450872
21	C18:1-OH	-8.6853	28.6474	17	0.303179	0.765432	16.8568	61.2078	31	0.275403	0.784834	8.85454	38.8691	51	0.227804	0.820709
22	C18:2	36.0136	29.6251	17	1.21564	0.240733	-22.3138	66.3818	31	0.336144	0.739027	-4.15881	42.5628	51	0.09771	0.922546
23	C2	63.4794	27.7437	17	2.28807	0.0352154	7.12135	61.898	31	0.11505	0.909148	30.8281	39.1347	51	0.787744	0.434493
24	C3	11.4471	32.1873	17	0.355638	0.726486	3.20235	59.5529	31	0.0537732	0.957461	10.2615	39.3996	51	0.260447	0.795567
25	C3-DC (C4-OH)	48.893	24.1675	17	2.02309	0.0590816	-7.02141	68.4721	31	0.102544	0.918985	21.4961	40.5618	51	0.52996	0.59844
26	C3-OH	6.36568	29.879	17	0.213049	0.833823	40.4425	59.6576	31	0.67791	0.502857	34.1808	38.2835	51	0.892836	0.376139
27	C3:1	-34.6521	29.469	17	1.17588	0.255847	-52.9775	60.5322	31	0.875195	0.388198	-45.4252	39.7652	51	1.14234	0.258649
28	C4	3.98183	28.8175	17	0.138174	0.891726	51.221	58.9429	31	0.868994	0.391529	40.1891	36.7366	51	1.09398	0.279103
29	C4:1	37.0701	27.6176	17	1.34226	0.197162	-31.2243	65.9153	31	0.473703	0.639031	-1.01532	39.7825	51	0.0255217	0.979738
30	C5	13.725	28.3161	17	0.484707	0.634071	-25.0409	58.7054	31	0.426553	0.672653	-7.01821	37.934	51	0.185011	0.853954
31	C5-DC (C6-OH)	27.8936	26.2534	17	1.06248	0.302881	32.9458	62.1389	31	0.530197	0.599753	31.4314	38.86	51	0.808837	0.422366
32	C5-M-DC	-36.1067	26.2326	17	1.37641	0.186555	12.7439	58.3298	31	0.21848	0.828487	-4.92459	37.2372	51	0.132249	0.895307
33	C5-OH (C3-DC-M)	46.7287	27.4526	17	1.70216	0.106939	102.652	55.7142	31	1.84247	0.0749895	85.4286	36.1956	51	2.36019	0.0221286
34	C5:1	30.9733	26.3029	17	1.17757	0.255193	-21.4709	60.72	31	0.353605	0.726028	-2.90055	38.6112	51	0.075122	0.940412
35	C5:1-DC	25.9573	28.1976	17	0.920548	0.370165	35.1662	59.6905	31	0.589141	0.560036	31.4479	38.2681	51	0.821778	0.415028
36	C6 (C4:1-DC)	38.5394	30.0833	17	1.28109	0.217364	14.737	60.513	31	0.243534	0.809196	27.2142	39.706	51	0.685393	0.4962
37	C6:1	8.59185	27.6675	17	0.310539	0.759926	42.4336	63.839	31	0.664697	0.511159	30.3495	38.5149	51	0.787993	0.434348
38	C7-DC	51.0205	29.0818	17	1.75438	0.0973717	38.2741	57.9615	31	0.660336	0.513915	46.2351	38.0891	51	1.21387	0.23039
39	C8	30.8946	30.6974	17	1.00643	0.328322	7.66354	61.7501	31	0.124106	0.902033	19.5723	40.3268	51	0.485341	0.629513
40	C8:1	-33.6774	29.8988	17	1.12638	0.275654	50.4459	62.7326	31	0.80414	0.42744	26.7427	40.5354	51	0.659737	0.512391
41	C9	43.8611	31.4567	17	1.39433	0.181174	-6.15976	60.4892	31	0.101832	0.919546	14.1731	39.6659	51	0.357312	0.722333
42	Arg	32.7935	29.6043	17	1.10773	0.283406	129.679	59.3832	31	2.18376	0.0366702	95.6319	39.2946	51	2.43372	0.0184871
43	Gln	5.67489	27.1248	17	0.209214	0.836768	12.359	58.6038	31	0.210892	0.834352	9.72074	37.5745	51	0.258705	0.796904
44	Gly	8.59703	28.2141	17	0.304707	0.764288	102.77	65.6548	31	1.56531	0.127662	51.6942	40.02	51	1.29171	0.202281
45	His	-25.8599	30.6422	17	0.843929	0.410428	101.126	59.4422	31	1.70125	0.0989072	60.1834	38.0746	51	1.58067	0.120137
46	Met	45.4404	27.701	17	1.64039	0.119295	163.327	54.1275	31	3.01745	0.00505968	111.154	36.2124	51	3.06951	0.00343129
47	Orn	38.0223	27.5728	17	1.37898	0.185777	131.797	55.875	31	2.35879	0.0248176	95.2087	36.742	51	2.59128	0.0124395
48	Phe	51.6097	26.8822	17	1.91985	0.071818	13.6696	60.636	31	0.225437	0.823119	29.234	39.1806	51	0.746134	0.459012
49	Pro	46.1755	26.5775	17	1.73739	0.1004	92.1799	64.9136	31	1.42004	0.165576	51.7386	37.6409	51	1.37453	0.175287
50	Ser	13.9042	31.653	17	0.439271	0.665998	133.058	78.5291	31	1.69437	0.100219	59.4279	45.3799	51	1.30956	0.196212
51	Thr	5.84911	27.5294	17	0.212468	0.834269	169.237	52.4082	31	3.22921	0.00293311	98.7019	34.9641	51	2.82295	0.00676927
52	Trp	50.6815	25.8855	17	1.95791	0.0668613	-4.55834	59.7109	31	0.0763402	0.939639	18.1065	38.5817	51	0.469304	0.640853
53	Tyr	15.9664	27.2263	17	0.586432	0.565292	75.5342	61.1362	31	1.23551	0.225924	53.8091	38.5173	51	1.39701	0.16846
54	Val	44.2412	28.8665	17	1.53262	0.143769	-3.25672	60.7464	31	0.0536118	0.957588	16.3371	39.8523	51	0.409941	0.683566
55	xLeu	53.9657	28.1549	17	1.91674	0.072237	7.0586	62.8888	31	0.112239	0.911357	23.5863	40.9382	51	0.576145	0.567052
56	lysoPC a C14:0	52.5261	27.3318	17	1.92179	0.0715575	32.4012	63.838	31	0.507553	0.615359	32.1757	38.466	51	0.836472	0.406792
57	lysoPC a C16:0	78.9266	18.7591	17	4.20738	0.00059212	80.717	61.9433	31	1.30308	0.202144	71.9612	37.4236	51	1.92288	0.0600871
58	lysoPC a C16:1	116.276	14.7871	17	7.86337	4.61108e-07	-16.7222	60.8061	31	0.275009	0.785134	21.0812	40.3689	51	0.522214	0.603783
59	lysoPC a C17:0	42.3024	29.2978	17	1.44387	0.166951	48.2486	66.7092	31	0.723267	0.474938	39.8947	42.2049	51	0.945262	0.348982
60	lysoPC a C18:0	60.2731	22.514	17	2.67714	0.015916	86.6369	61.5964	31	1.40653	0.169514	66.1197	37.4055	51	1.76765	0.083102
61	lysoPC a C18:1	75.5989	28.7087	17	2.63331	0.0174345	5.56507	71.3977	31	0.0779447	0.938373	16.3998	43.718	51	0.375128	0.709121
62	lysoPC a C18:2	58.5499	25.8449	17	2.26543	0.0368374	-7.58725	72.9029	31	0.104073	0.917782	9.06795	42.1366	51	0.215203	0.830467
63	lysoPC a C20:3	98.0634	27.475	17	3.56918	0.0023617	11.2886	59.5311	31	0.189625	0.850839	28.0649	40.8581	51	0.686887	0.495266
64	lysoPC a C20:4	72.6514	21.2916	17	3.4122	0.00331894	-34.527	66.6298	31	0.518192	0.608003	3.32148	39.7459	51	0.0835679	0.933727
65	lysoPC a C24:0	21.8944	27.7208	17	0.789819	0.440512	55.2479	58.1437	31	0.950195	0.349363	47.1798	37.2265	51	1.26737	0.210779
66	lysoPC a C26:0	32.2299	30.0711	17	1.07179	0.298795	120.904	59.8034	31	2.02169	0.0519134	90.1967	38.611	51	2.33604	0.0234582
67	lysoPC a C26:1	28.2223	27.4867	17	1.02676	0.31892	80.0704	60.8971	31	1.31485	0.198205	59.4834	38.9959	51	1.52538	0.133343
68	lysoPC a C28:0	54.5304	25.9889	17	2.09822	0.0511356	145.311	58.3034	31	2.49233	0.0182443	110.18	37.105	51	2.96942	0.00453831
69	lysoPC a C28:1	31.8978	26.6235	17	1.19811	0.247313	84.3603	57.5051	31	1.467	0.152447	67.8202	36.7879	51	1.84355	0.0710635
70	lysoPC a C6:0	-0.2696	31.2927	14	0.00861542	0.993248	-5.68485	60.3013	31	0.0942741	0.925498	-3.285	40.0699	48	0.0819817	0.935002
71	PC aa C24:0	6.02985	27.284	17	0.221003	0.827723	98.0806	59.0801	31	1.66013	0.106972	64.3603	37.7028	51	1.70704	0.093896
72	PC aa C26:0	33.4915	27.061	17	1.23763	0.232675	116.329	58.095	31	2.00239	0.0540567	85.4825	37.2599	51	2.29422	0.0259292
73	PC aa C28:1	2.69121	36.0361	17	0.0746809	0.94134	14.8582	59.0231	31	0.251735	0.802908	15.6672	39.213	51	0.39954	0.691164
74	PC aa C30:0	54.7517	29.5404	17	1.85345	0.0812554	38.6365	63.8529	31	0.605086	0.549526	41.5243	37.7874	51	1.09889	0.276976
75	PC aa C30:2	2.81374	28.6066	17	0.0983598	0.922797	17.1771	67.9956	25	0.252621	0.802626	12.2568	39.922	45	0.307019	0.760245
76	PC aa C32:0	56.9935	30.7598	17	1.85285	0.0813447	50.4956	57.4475	31	0.878986	0.386172	53.1992	37.524	51	1.41774	0.162348
77	PC aa C32:1	90.735	24.0109	17	3.77891	0.00149789	-15.1461	62.5296	31	0.242222	0.810203	22.1745	40.8314	51	0.543075	0.589444
78	PC aa C32:2	64.3705	25.1907	17	2.55533	0.0204838	41.0566	62.3709	31	0.658266	0.515227	44.0114	37.4778	51	1.17433	0.245717
79	PC aa C32:3	53.601	30.0265	17	1.78512	0.0920945	17.7164	58.5314	31	0.302682	0.764154	30.3221	37.8407	51	0.801309	0.426671
80	PC aa C34:1	62.5119	28.195	17	2.21713	0.0405339	41.1212	65.4462	31	0.62832	0.534396	52.4719	41.1087	51	1.27642	0.207589
81	PC aa C34:2	60.7255	32.1959	17	1.88613	0.0764819	82.7571	64.4366	31	1.28432	0.208546	79.2733	42.0615	51	1.8847	0.0651749
82	PC aa C34:3	75.6425	25.7814	17	2.93399	0.00926945	18.5664	60.474	31	0.307015	0.760885	38.8246	39.1405	51	0.991928	0.325916
83	PC aa C34:4	57.9947	26.8426	17	2.16054	0.0452976	-4.17894	58.5384	31	0.071388	0.943548	17.6855	37.5246	51	0.471304	0.639433
84	PC aa C36:0	46.8459	27.3104	17	1.71531	0.104456	-34.3887	59.2195	31	0.580699	0.565642	-1.53637	38.6961	51	0.0397036	0.968484
85	PC aa C36:1	44.3169	32.5975	17	1.35952	0.191744	28.9351	65.0182	31	0.445031	0.659389	38.1675	41.3386	51	0.92329	0.360204
86	PC aa C36:2	54.5202	28.6087	17	1.90572	0.0737402	72.6931	62.621	31	1.16084	0.254567	69.2884	40.1442	51	1.72599	0.090404
87	PC aa C36:3	34.1758	35.1892	17	0.971202	0.345064	89.078	58.8695	31	1.51314	0.140372	75.2143	39.0788	51	1.92468	0.0598564
88	PC aa C36:4	46.6366	36.3026	17	1.28466	0.21614	1.48056	66.171	31	0.0223748	0.982292	19.737	44.7252	51	0.441294	0.660866
89	PC aa C36:5	25.5637	28.3605	17	0.901382	0.379979	-0.116388	59.6009	31	0.00195279	0.998454	11.2186	38.4917	51	0.291456	0.771885
90	PC aa C36:6	69.0546	29.6231	17	2.33111	0.0323124	-8.14264	58.1527	31	0.140022	0.889549	18.0385	38.1862	51	0.472384	0.638668
91	PC aa C38:0	36.8671	27.2298	17	1.35392	0.193488	-21.1636	58.7104	31	0.360474	0.720937	2.97163	38.1379	51	0.0779181	0.938198
92	PC aa C38:1	-2.48864	31.0286	17	0.0802049	0.937011	42.0793	58.132	31	0.723858	0.47458	32.7529	38.3466	51	0.854128	0.397029
93	PC aa C38:3	48.8135	32.9002	17	1.48368	0.156197	64.5073	59.7096	31	1.08035	0.28832	60.923	37.646	51	1.61831	0.111764
94	PC aa C38:4	49.0598	37.907	17	1.29421	0.212898	18.9687	67.024	31	0.283014	0.779048	32.8867	45.5493	51	0.722004	0.47359
95	PC aa C38:5	53.5305	30.9515	17	1.7295	0.101834	39.9645	63.6178	31	0.628198	0.534476	47.4229	41.6687	51	1.13809	0.2604
96	PC aa C38:6	40.6678	31.131	17	1.30634	0.208834	25.7176	59.6087	31	0.43144	0.669134	34.5552	39.6592	51	0.871304	0.387672
97	PC aa C40:1	27.4016	30.4495	17	0.899905	0.380742	101.341	55.3134	31	1.83212	0.076556	80.5131	35.866	51	2.24483	0.0291444
98	PC aa C40:2	-11.3833	29.1418	17	0.390619	0.700931	118.946	54.5952	31	2.17868	0.0370797	77.6802	36.4951	51	2.12851	0.0381469
99	PC aa C40:3	23.5291	32.433	17	0.725469	0.478033	111.127	54.4444	31	2.04111	0.0498321	87.0468	36.0621	51	2.4138	0.019416
100	PC aa C40:4	41.2681	30.5222	17	1.35207	0.194069	54.8215	61.3407	31	0.893721	0.378357	53.9759	39.4318	51	1.36884	0.177048
101	PC aa C40:5	58.5252	29.5069	17	1.98345	0.0637096	32.6197	61.87	31	0.52723	0.601787	45.6106	39.5265	51	1.15393	0.253909
102	PC aa C40:6	53.2712	30.1779	17	1.76524	0.095479	27.1286	59.4428	31	0.456382	0.651297	39.987	39.1245	51	1.02204	0.311584
103	PC aa C42:0	20.8015	27.5205	17	0.755852	0.460084	86.1515	56.3047	31	1.53009	0.136135	65.7014	36.3277	51	1.80858	0.0764142
104	PC aa C42:1	40.2912	25.0967	17	1.60544	0.126812	68.9582	57.1816	31	1.20595	0.23696	59.1742	36.4834	51	1.62195	0.110982
105	PC aa C42:2	34.1707	28.8265	17	1.18539	0.252168	113.681	55.7346	31	2.03969	0.0499816	87.9862	37.3318	51	2.35687	0.0223074
106	PC aa C42:4	9.03974	27.8669	17	0.32439	0.7496	54.9706	58.0654	31	0.946701	0.351113	39.2513	37.7237	51	1.04049	0.303018
107	PC aa C42:5	26.6111	33.1518	17	0.802705	0.433225	66.0483	59.0882	31	1.11779	0.272244	57.5897	38.5326	51	1.49457	0.141189
108	PC aa C42:6	23.0608	31.4573	17	0.733085	0.473495	20.8076	59.2585	31	0.351133	0.727864	27.638	38.2708	51	0.72217	0.473488
109	PC ae C30:0	50.6565	30.0417	17	1.6862	0.11002	52.2463	62.0839	31	0.841542	0.406489	50.4631	38.6479	51	1.30571	0.197509
110	PC ae C30:1	22.8385	28.49	17	0.801633	0.433828	61.9196	61.1153	31	1.01316	0.318827	49.011	37.6967	51	1.30014	0.199398
111	PC ae C30:2	19.5822	28.6699	17	0.683023	0.503795	80.7737	59.2011	31	1.3644	0.182267	60.9336	38.2801	51	1.59178	0.117614
112	PC ae C32:1	50.801	26.3929	17	1.92479	0.0711562	45.8074	58.6299	31	0.781298	0.440554	48.3264	37.3633	51	1.29342	0.201693
113	PC ae C32:2	47.7199	25.7613	17	1.85238	0.0814152	24.44	59.7491	31	0.409043	0.68532	36.7924	37.9528	51	0.969425	0.336909
114	PC ae C34:0	61.0505	31.513	17	1.93731	0.0695046	27.8927	58.9512	31	0.473148	0.639422	39.9513	37.8973	51	1.0542	0.296761
115	PC ae C34:1	60.2813	31.9175	17	1.88866	0.0761225	18.5444	59.0578	31	0.314005	0.755621	32.8986	39.1375	51	0.840589	0.404502
116	PC ae C34:2	55.8145	28.3237	17	1.97059	0.0652793	-42.8247	59.3134	31	0.722006	0.475702	-5.46127	39.1076	51	0.139647	0.889489
117	PC ae C34:3	41.1617	29.0827	17	1.41533	0.175029	-51.6248	60.9114	31	0.847539	0.403191	-18.0038	40.4332	51	0.445273	0.658007
118	PC ae C36:0	24.3675	31.9469	17	0.762751	0.456066	34.2212	60.3857	31	0.566711	0.574991	37.5893	38.7886	51	0.969081	0.337078
119	PC ae C36:1	39.0302	31.6037	17	1.23499	0.233632	16.1215	60.1766	31	0.267903	0.790549	27.0988	39.7805	51	0.681207	0.498822
120	PC ae C36:2	55.5309	34.6029	17	1.6048	0.126952	52.1697	60.0878	31	0.868224	0.391943	56.4347	40.4059	51	1.39669	0.168555
121	PC ae C36:3	57.7363	27.4526	17	2.10313	0.0506524	-28.2659	58.472	31	0.483409	0.632202	3.53343	38.3745	51	0.0920775	0.926997
122	PC ae C36:4	32.4807	29.826	17	1.089	0.29135	-71.4226	60.5667	31	1.17924	0.247275	-30.1389	39.883	51	0.755682	0.453316
123	PC ae C36:5	39.845	33.9234	17	1.17456	0.256362	-34.9067	64.6451	31	0.539975	0.593073	-7.08158	43.4291	51	0.163061	0.871115
124	PC ae C38:0	27.4627	28.7238	17	0.956095	0.352424	3.46516	59.1071	31	0.0586251	0.953627	14.7956	38.5501	51	0.383802	0.70272
125	PC ae C38:1	N/A	N/A	N/A	N/A	N/A	108.659	58.413	30	1.86018	0.0726892	108.659	58.413	30	1.86018	0.0726892
126	PC ae C38:2	11.1887	29.3817	17	0.380806	0.708064	68.8891	58.5064	31	1.17746	0.247972	48.8207	37.8549	51	1.28968	0.20298
127	PC ae C38:3	13.3472	29.3936	17	0.454085	0.655511	53.1902	57.464	31	0.925627	0.36179	42.1431	37.0858	51	1.13637	0.261114
128	PC ae C38:4	21.5113	31.349	17	0.686189	0.501846	-14.4885	59.2879	31	0.244376	0.80855	1.50515	39.1097	51	0.0384853	0.969451
129	PC ae C38:5	27.7134	29.8838	17	0.927375	0.366712	-18.7633	63.1681	31	0.297037	0.768419	1.41343	40.8484	51	0.0346018	0.972532
130	PC ae C38:6	39.6372	29.8114	17	1.3296	0.201218	-48.2489	61.2755	31	0.787409	0.437022	-13.5219	40.4193	51	0.334542	0.739343
131	PC ae C40:0	23.8032	29.2521	17	0.813728	0.427052	62.2159	60.3302	31	1.03126	0.3104	51.9344	39.0585	51	1.32966	0.189549
132	PC ae C40:1	45.128	27.4394	17	1.64464	0.118406	41.2862	61.1449	31	0.67522	0.504542	45.6055	39.3209	51	1.15983	0.25152
133	PC ae C40:2	7.33117	30.7273	17	0.238588	0.814277	14.5987	58.3297	31	0.250279	0.804023	15.9616	38.3578	51	0.416123	0.679066
134	PC ae C40:3	5.12312	27.486	17	0.18639	0.854345	98.9379	56.329	31	1.75643	0.0888911	64.9907	36.3824	51	1.78632	0.0799922
135	PC ae C40:4	11.4685	27.3532	17	0.419274	0.680266	39.7605	57.6388	31	0.689821	0.495439	31.5165	37.2359	51	0.846402	0.401283
136	PC ae C40:5	22.0972	27.534	17	0.802545	0.433315	60.5099	58.5329	31	1.03378	0.309239	48.8724	37.7475	51	1.29472	0.201249
137	PC ae C40:6	38.6239	27.8367	17	1.38752	0.183206	21.7766	57.9976	31	0.375474	0.709865	31.0283	37.8675	51	0.819391	0.416376
138	PC ae C42:0	3.19524	28.2404	17	0.113144	0.911242	92.5877	57.3657	31	1.61399	0.116664	62.5198	36.7623	51	1.70065	0.0951002
139	PC ae C42:1	39.2963	26.9502	17	1.45811	0.163038	78.3156	59.3105	31	1.32044	0.196356	67.2356	37.5846	51	1.78891	0.0795685
140	PC ae C42:2	2.26506	29.0138	17	0.0780682	0.938685	30.0559	60.6761	31	0.49535	0.623846	24.5704	38.8862	51	0.631853	0.530305
141	PC ae C42:3	9.82475	28.2437	17	0.347857	0.732218	76.8189	58.6992	31	1.30869	0.20026	55.433	37.8575	51	1.46426	0.149261
142	PC ae C42:4	18.8349	27.0464	17	0.696393	0.495595	46.0348	57.8561	31	0.795678	0.43227	36.7368	37.1757	51	0.988194	0.327723
143	PC ae C42:5	34.7161	30.1926	17	1.14982	0.266136	48.383	58.3233	31	0.829565	0.413127	45.6388	39.0571	51	1.16852	0.248032
144	PC ae C44:3	-35.4812	27.4627	17	1.29198	0.213654	110.816	57.2808	31	1.93461	0.0622094	61.4101	36.9743	51	1.66089	0.102873
145	PC ae C44:4	20.0558	30.7711	17	0.651774	0.523262	74.5587	60.8681	31	1.22492	0.229831	55.71	39.0249	51	1.42755	0.159515
146	PC ae C44:5	-0.995235	34.1729	17	0.0291235	0.977105	44.9103	59.2918	31	0.757446	0.454502	30.2567	40.8934	51	0.739894	0.462757
147	PC ae C44:6	47.9023	24.5228	17	1.95338	0.0674352	56.4078	57.9469	31	0.973439	0.33787	51.1602	36.926	51	1.38548	0.171935
148	SM (OH) C14:1	-7.08871	31.6303	17	0.224112	0.825342	-3.08373	59.7526	31	0.0516083	0.959172	-1.59329	39.0042	51	0.0408493	0.967576
149	SM (OH) C16:1	10.5246	30.4268	17	0.345899	0.733662	20.7146	57.593	31	0.359673	0.721531	19.5433	37.772	51	0.517401	0.607113
150	SM (OH) C22:1	-13.8803	41.7879	17	0.332161	0.743828	-25.0607	58.6561	31	0.427247	0.672152	-12.5381	40.4617	51	0.309876	0.757918
151	SM (OH) C22:2	24.4129	33.9842	17	0.71836	0.482292	-8.47705	58.8123	31	0.144137	0.886325	6.09175	39.6144	51	0.153776	0.878393
152	SM (OH) C24:1	-27.9806	32.8934	17	0.850646	0.406788	22.2649	58.9276	31	0.377834	0.708129	13.1041	39.2836	51	0.333578	0.740066
153	SM C16:0	23.5644	34.2726	17	0.687559	0.501004	71.8335	57.066	31	1.25878	0.217507	61.3201	38.8888	51	1.57681	0.121024
154	SM C16:1	32.4296	37.0407	17	0.875512	0.393498	59.0715	60.9861	31	0.968607	0.340238	54.6815	41.9895	51	1.30227	0.198675
155	SM C18:0	21.7314	30.649	17	0.709041	0.48791	60.8645	61.9464	31	0.982535	0.333443	49.4087	40.336	51	1.22493	0.22623
156	SM C18:1	47.0932	29.3908	17	1.60231	0.127504	92.721	63.0484	31	1.47063	0.151469	78.7827	40.8663	51	1.92781	0.0594557
157	SM C20:2	37.6221	29.9481	17	1.25624	0.226018	36.1208	64.1081	31	0.563436	0.577192	38.5292	41.0419	51	0.938778	0.35227
158	SM C22:3	32.961	35.8355	12	0.919787	0.375804	18.3527	70.8266	23	0.259122	0.797846	15.1866	47.6261	38	0.318871	0.751571
159	SM C24:0	-5.403	42.4267	17	0.127349	0.900158	33.658	59.5727	31	0.564989	0.576147	32.5877	41.2437	51	0.790125	0.433114
160	SM C24:1	31.7564	33.6566	17	0.943542	0.358621	46.9548	61.4707	31	0.763856	0.450728	47.9748	39.9718	51	1.20022	0.235601
161	SM C26:0	38.7754	26.1715	17	1.48159	0.156748	-15.6424	58.3615	31	0.268027	0.790454	0.779233	37.7231	51	0.0206567	0.9836
162	SM C26:1	12.4198	28.9831	17	0.428519	0.673653	-12.8159	58.8514	31	0.217768	0.829037	-0.835065	38.2645	51	0.0218235	0.982674
163	H1	62.4046	22.87	17	2.72867	0.0142925	94.5494	67.8843	31	1.3928	0.173589	76.2263	40.4317	51	1.88531	0.0650906

## Sheet: BAT_activity
		Discovery					Replication					Pooled Analyses
#	Metabolite	Beta	SE	df	t	P-value	Beta	SE	df	t	P-value	Beta	SE	df	t	P-value
1	C0	0.0304783	0.063128	17	0.482801	0.635395	0.159711	0.0622775	31	2.56451	0.0153971	0.116728	0.0447547	51	2.60816	0.0119121
2	C10	0.0538788	0.0615817	17	0.874915	0.393813	-0.0265241	0.0697428	31	0.380312	0.706307	0.00410087	0.0482991	51	0.0849058	0.932669
3	C10:1	0.0221374	0.0647051	17	0.342128	0.736448	0.0342805	0.0689909	31	0.496884	0.622776	0.0324525	0.0490857	51	0.661139	0.511499
4	C10:2	-0.0297375	0.0553579	17	0.537186	0.598101	-0.0372898	0.063046	31	0.591469	0.558495	-0.0344215	0.0440497	51	0.781425	0.438165
5	C12	0.0626056	0.0654802	17	0.9561	0.352421	0.0143002	0.066447	31	0.215213	0.831011	0.032418	0.0458433	51	0.707148	0.482693
6	C12-DC	0.105637	0.0566915	17	1.86337	0.0797794	-0.00352041	0.0633639	31	0.0555586	0.95605	0.0257895	0.0448167	51	0.575444	0.567522
7	C12:1	0.103145	0.0522213	17	1.97515	0.0647185	0.00302774	0.0673371	31	0.0449639	0.964424	0.0424418	0.0451036	51	0.940985	0.351148
8	C14	0.0579312	0.0518313	17	1.11769	0.279247	-0.0590985	0.0634182	31	0.931885	0.358597	-0.0167455	0.0439546	51	0.380973	0.704806
9	C14:1	0.077927	0.068782	17	1.13296	0.272959	-0.0109155	0.0684568	31	0.15945	0.874349	0.0166005	0.048221	51	0.344259	0.732067
10	C14:1-OH	0.0456335	0.0586986	17	0.777421	0.447595	-0.0177075	0.0650083	31	0.272388	0.78713	0.0052823	0.0448819	51	0.117693	0.906773
11	C14:2	0.0633436	0.0744189	17	0.851176	0.406502	0.0452956	0.0641801	31	0.705758	0.485609	0.0522871	0.047388	51	1.10338	0.27504
12	C14:2-OH	-0.0300431	0.0579079	17	0.518808	0.610583	0.0723258	0.0683605	31	1.058	0.298228	0.0354386	0.0472307	51	0.750331	0.456503
13	C16	0.088274	0.0569959	17	1.54878	0.13985	-0.015459	0.0671389	31	0.230254	0.819407	0.0174647	0.0472573	51	0.369566	0.713236
14	C16-OH	0.0608922	0.0525708	16	1.15829	0.263744	-0.0188124	0.0641695	31	0.293167	0.771348	0.0118829	0.0450334	50	0.263869	0.792965
15	C16:1	0.154127	0.0400559	17	3.84781	0.0012898	0.00636915	0.0682346	31	0.093342	0.926233	0.0663276	0.0437779	51	1.51509	0.135922
16	C16:1-OH	0.0931616	0.0506809	17	1.8382	0.083572	-0.0614638	0.0636003	31	0.966407	0.34132	-0.00287805	0.0445212	51	0.0646445	0.94871
17	C16:2	0.0411883	0.0545261	17	0.755386	0.460356	0.0108532	0.0652645	31	0.166296	0.869004	0.0202973	0.0448103	51	0.452962	0.652497
18	C16:2-OH	0.0226544	0.0685175	17	0.330636	0.744959	0.0152955	0.0774569	31	0.197471	0.844748	0.018507	0.0533582	51	0.346845	0.730135
19	C18	0.0213086	0.0561499	17	0.379496	0.709018	-0.0426602	0.0648091	31	0.658244	0.515241	-0.0197458	0.0450778	51	0.438038	0.663209
20	C18:1	0.0635992	0.0531138	17	1.19741	0.247576	-0.0978777	0.0673777	31	1.45267	0.156362	-0.0346987	0.0463578	51	0.748498	0.457598
21	C18:1-OH	-0.0482096	0.0561069	17	0.859245	0.40216	0.0252566	0.067201	31	0.375837	0.709598	0.00338947	0.0457054	51	0.074159	0.941174
22	C18:2	0.0942903	0.0572239	17	1.64774	0.117763	0.0451512	0.0726398	31	0.621576	0.538765	0.0607835	0.0493015	51	1.23289	0.223269
23	C2	0.142342	0.0530655	17	2.68239	0.0157428	-0.0404398	0.0676561	31	0.597727	0.554364	0.0248099	0.0461453	51	0.537647	0.593159
24	C3	0.0308552	0.0640235	17	0.481936	0.635998	0.0645883	0.0644198	31	1.00262	0.323809	0.0576064	0.0456315	51	1.26243	0.212538
25	C3-DC (C4-OH)	0.1035	0.0474847	17	2.17965	0.0436347	-0.00699132	0.075258	31	0.092898	0.926582	0.0459682	0.0473699	51	0.97041	0.336422
26	C3-OH	0.00418568	0.0596861	17	0.0701282	0.94491	0.0596915	0.0651762	31	0.915847	0.366817	0.0404004	0.0449924	51	0.897939	0.373438
27	C3:1	-0.0747776	0.0583898	17	1.28066	0.21751	-0.0526129	0.0666798	31	0.789038	0.436083	-0.0615353	0.0465411	51	1.32217	0.192011
28	C4	0.0596066	0.0556835	17	1.07045	0.299379	0.113526	0.0623157	31	1.82179	0.0781488	0.088989	0.0418669	51	2.12552	0.0384072
29	C4:1	0.083507	0.0542951	17	1.53802	0.142448	-0.0574735	0.0719708	31	0.798567	0.430617	0.00685104	0.0467488	51	0.14655	0.884065
30	C5	0.0583565	0.0550971	17	1.05916	0.304346	-0.0267689	0.0645316	31	0.414819	0.681131	0.00694232	0.04459	51	0.155692	0.87689
31	C5-DC (C6-OH)	0.0368658	0.0533484	17	0.691039	0.498869	-0.0345633	0.0683225	31	0.505885	0.616516	-0.00654735	0.0459569	51	0.142467	0.887272
32	C5-M-DC	-0.0944931	0.0501948	17	1.88253	0.0769948	-0.0319214	0.0639012	31	0.499542	0.620924	-0.0569974	0.0430404	51	1.32428	0.191315
33	C5-OH (C3-DC-M)	0.0927039	0.0548269	17	1.69085	0.109116	0.0670846	0.0633642	31	1.05872	0.297909	0.0715312	0.0436716	51	1.63793	0.107592
34	C5:1	0.0447858	0.0534867	17	0.837327	0.414026	-0.0726579	0.0655843	31	1.10785	0.276446	-0.0284781	0.0452086	51	0.629928	0.531554
35	C5:1-DC	0.0518324	0.0562583	17	0.921329	0.36977	0.0121314	0.0659344	31	0.183992	0.855218	0.0298112	0.0450823	51	0.661262	0.511421
36	C6 (C4:1-DC)	0.0456196	0.061872	17	0.737322	0.470982	-0.00940796	0.0665503	31	0.141366	0.888495	0.010022	0.0468618	51	0.213862	0.831507
37	C6:1	-0.0467931	0.0541835	17	0.863605	0.399826	0.0168158	0.0705973	31	0.238194	0.813298	-0.00100482	0.0455429	51	0.0220631	0.982484
38	C7-DC	0.0880194	0.0593355	17	1.48342	0.156266	-0.0246561	0.0639972	31	0.385268	0.70267	0.00961366	0.0453901	51	0.211801	0.833107
39	C8	0.0409101	0.0622607	17	0.657078	0.519928	-0.0394116	0.0675146	31	0.58375	0.563612	-0.00808943	0.0474938	51	0.170326	0.865428
40	C8:1	-0.0882616	0.0580176	17	1.52129	0.146569	0.0590902	0.0688498	31	0.858248	0.397343	0.00944786	0.0478278	51	0.197539	0.844191
41	C9	0.0641014	0.064405	17	0.995286	0.333554	-0.0468557	0.0659583	31	0.710385	0.482776	-0.0147466	0.0466339	51	0.316221	0.753126
42	Arg	-0.00157657	0.0611606	17	0.0257776	0.979735	0.119483	0.0667417	31	1.79023	0.0831882	0.0777929	0.0475615	51	1.63563	0.108075
43	Gln	-0.0270657	0.0537906	17	0.503168	0.621303	0.0289856	0.0642453	31	0.451171	0.655006	0.00629725	0.0441833	51	0.142526	0.887227
44	Gly	-0.02331	0.0561632	17	0.415041	0.683303	0.164072	0.0689212	31	2.38057	0.0236162	0.0787248	0.0465121	51	1.69256	0.0966398
45	His	-0.0529547	0.0610697	17	0.867119	0.397952	0.159578	0.0620096	31	2.57344	0.0150748	0.0877483	0.0441563	51	1.98722	0.0522815
46	Met	0.062308	0.0575316	17	1.08302	0.293921	0.113692	0.06451	31	1.7624	0.0878603	0.0908487	0.0445462	51	2.03942	0.0466049
47	Orn	0.0372128	0.0573029	17	0.649406	0.524754	0.178968	0.0584372	31	3.06256	0.00451021	0.121911	0.04265	51	2.8584	0.00615136
48	Phe	0.120056	0.0515042	17	2.331	0.0323191	0.056924	0.0659096	31	0.863668	0.394404	0.0810702	0.0448883	51	1.80604	0.0768143
49	Pro	0.0616955	0.0555641	17	1.11035	0.282308	0.120812	0.0703586	31	1.71708	0.0959406	0.0713418	0.0439317	51	1.62393	0.110557
50	Ser	0.032797	0.0630121	17	0.520488	0.609437	0.090342	0.0887459	31	1.01799	0.316564	0.0579415	0.0536161	51	1.08067	0.284926
51	Thr	-0.024504	0.0546782	17	0.44815	0.659704	0.195147	0.0566161	31	3.44685	0.00165189	0.109541	0.0414415	51	2.64327	0.0108804
52	Trp	0.0924515	0.0525943	17	1.75782	0.0967681	0.0409844	0.0652186	31	0.628415	0.534335	0.0605587	0.0446466	51	1.3564	0.180946
53	Tyr	0.0129884	0.0547788	17	0.237107	0.815408	0.0506745	0.068223	31	0.742777	0.463208	0.0379036	0.045823	51	0.827175	0.411992
54	Val	0.107856	0.055599	17	1.93989	0.0691691	0.0331658	0.0665014	31	0.498724	0.621494	0.0597254	0.046166	51	1.29371	0.201595
55	xLeu	0.113563	0.055489	17	2.04658	0.0564842	0.0126526	0.0690959	31	0.183116	0.8559	0.0498991	0.0477646	51	1.04469	0.301093
56	lysoPC a C14:0	0.0776217	0.0571446	17	1.35834	0.192111	0.0931836	0.0684367	31	1.3616	0.183137	0.0669663	0.0445436	51	1.50339	0.138907
57	lysoPC a C16:0	0.146063	0.0400585	17	3.64624	0.00199796	0.170548	0.0628529	31	2.71345	0.0107731	0.151978	0.0402756	51	3.77345	0.000420732
58	lysoPC a C16:1	0.19759	0.0417122	17	4.73697	0.000190659	0.0464911	0.0663886	31	0.700287	0.488971	0.0902765	0.0458639	51	1.96835	0.0544745
59	lysoPC a C17:0	0.115198	0.0552766	17	2.08402	0.0525584	0.114015	0.0710417	31	1.60491	0.118655	0.106809	0.0477506	51	2.2368	0.0296994
60	lysoPC a C18:0	0.117849	0.0452946	17	2.60182	0.0186097	0.153429	0.0641578	31	2.39144	0.0230369	0.130527	0.0414395	51	3.14982	0.00273165
61	lysoPC a C18:1	0.113361	0.0621565	17	1.82381	0.0858118	0.0246946	0.0783534	31	0.315169	0.754745	0.0484083	0.0510063	51	0.949066	0.347063
62	lysoPC a C18:2	0.0947834	0.0541608	17	1.75004	0.0981379	0.0109597	0.0801153	31	0.136799	0.892074	0.0402508	0.0492261	51	0.817672	0.417348
63	lysoPC a C20:3	0.136608	0.0644922	17	2.11821	0.0491922	0.0661289	0.0643805	31	1.02716	0.312295	0.0763996	0.047043	51	1.62404	0.110533
64	lysoPC a C20:4	0.130992	0.0450704	17	2.90638	0.00982866	0.0225503	0.0734357	31	0.307075	0.76084	0.064059	0.0458492	51	1.39717	0.168413
65	lysoPC a C24:0	0.0280106	0.0559036	17	0.501051	0.622761	0.10917	0.0617917	31	1.76674	0.0871173	0.0800432	0.043001	51	1.86143	0.0684521
66	lysoPC a C26:0	0.0453379	0.0610095	17	0.743128	0.46755	0.117494	0.0666668	31	1.76241	0.0878583	0.0854008	0.0462258	51	1.84747	0.0704832
67	lysoPC a C26:1	0.0569917	0.0548006	17	1.03998	0.312913	0.0829849	0.0671366	31	1.23606	0.22572	0.0726485	0.0457503	51	1.58793	0.118482
68	lysoPC a C28:0	0.0910991	0.0538232	17	1.69256	0.108784	0.164673	0.0636728	31	2.58624	0.014624	0.12971	0.0435991	51	2.97506	0.00446802
69	lysoPC a C28:1	0.0718063	0.052504	17	1.36764	0.189236	0.0886928	0.0633883	31	1.3992	0.17168	0.0825776	0.043133	51	1.91449	0.061176
70	lysoPC a C6:0	0.010685	0.0586737	14	0.18211	0.858107	0.00076667	0.0662847	31	0.0115663	0.990846	0.00404865	0.0461387	48	0.0877496	0.930441
71	PC aa C24:0	0.00162785	0.0545144	17	0.0298609	0.976526	0.102163	0.0652264	31	1.56628	0.127435	0.0638679	0.0446759	51	1.42958	0.158934
72	PC aa C26:0	0.0570042	0.0546509	17	1.04306	0.311527	0.104576	0.0652029	31	1.60385	0.118888	0.0828743	0.0445098	51	1.86194	0.0683788
73	PC aa C28:1	0.0287374	0.0715733	17	0.401509	0.693047	0.0014735	0.0649363	31	0.0226915	0.982042	0.00315675	0.0461589	51	0.0683888	0.945744
74	PC aa C30:0	0.0820342	0.0614818	17	1.33428	0.19971	0.048523	0.0700521	31	0.69267	0.493674	0.041438	0.0445599	51	0.929939	0.356784
75	PC aa C30:2	-0.0200625	0.0568851	17	0.352684	0.72866	0.0220945	0.076575	25	0.288534	0.775317	0.00093102	0.0490143	45	0.0189948	0.984929
76	PC aa C32:0	0.096539	0.0630796	17	1.53043	0.144305	0.0686804	0.0627193	31	1.09504	0.281933	0.06596	0.0440056	51	1.4989	0.140064
77	PC aa C32:1	0.130005	0.0568224	17	2.28792	0.0352254	0.012268	0.0687542	31	0.178433	0.859544	0.0453499	0.0477089	51	0.950553	0.346314
78	PC aa C32:2	0.0716579	0.0565192	17	1.26785	0.221942	0.0757743	0.0676725	31	1.11972	0.271434	0.05675	0.0439281	51	1.29188	0.202221
79	PC aa C32:3	0.0904549	0.0614869	17	1.47112	0.159526	0.0604154	0.0635048	31	0.951352	0.348785	0.0582121	0.0440065	51	1.32281	0.191801
80	PC aa C34:1	0.070264	0.0615575	17	1.14144	0.269512	0.0592992	0.0715988	31	0.828216	0.413879	0.058748	0.0483884	51	1.21409	0.230304
81	PC aa C34:2	0.0572489	0.0692622	17	0.826553	0.419941	0.0971089	0.0705563	31	1.37633	0.17858	0.0812603	0.0498473	51	1.63019	0.109224
82	PC aa C34:3	0.103192	0.0579615	17	1.78036	0.0928956	0.0729144	0.0652652	31	1.1172	0.272492	0.0753245	0.0452319	51	1.6653	0.101986
83	PC aa C34:4	0.0762184	0.0575695	17	1.32394	0.203051	0.054353	0.0635983	31	0.854631	0.399312	0.0520662	0.043595	51	1.19432	0.237879
84	PC aa C36:0	0.127805	0.0502221	17	2.5448	0.0209324	-0.023473	0.0653035	31	0.359446	0.721699	0.0288424	0.0453023	51	0.636665	0.527191
85	PC aa C36:1	0.0283292	0.0681381	17	0.415761	0.682786	0.0413971	0.0713009	31	0.580597	0.565709	0.0317192	0.0487899	51	0.650119	0.518534
86	PC aa C36:2	0.0600175	0.0611751	17	0.981078	0.340311	0.078074	0.0688922	31	1.13328	0.265786	0.0689902	0.0475708	51	1.45026	0.153108
87	PC aa C36:3	-0.0105972	0.0720859	17	0.147008	0.884855	0.111825	0.0639698	31	1.74809	0.0903483	0.070599	0.0465315	51	1.51723	0.135383
88	PC aa C36:4	0.0399838	0.0752438	17	0.53139	0.602024	0.0498728	0.0721734	31	0.691014	0.494699	0.0462805	0.0522677	51	0.885451	0.380069
89	PC aa C36:5	0.0815957	0.0544364	17	1.49892	0.152235	-0.0155493	0.0654461	31	0.23759	0.813763	0.0157533	0.0452251	51	0.348332	0.729025
90	PC aa C36:6	0.149094	0.0574667	17	2.59445	0.0188958	0.00915295	0.063913	31	0.14321	0.887052	0.0398049	0.0446335	51	0.891816	0.37668
91	PC aa C38:0	0.125561	0.0484004	17	2.5942	0.0189053	0.02201	0.0645411	31	0.341024	0.735386	0.0599151	0.0440358	51	1.3606	0.179623
92	PC aa C38:1	0.0373642	0.0612539	17	0.609988	0.549937	0.0515804	0.0637593	31	0.808986	0.424689	0.049483	0.0448598	51	1.10306	0.27518
93	PC aa C38:3	0.026725	0.0694623	17	0.384741	0.7052	0.137811	0.0620979	31	2.21925	0.0339214	0.089751	0.0435936	51	2.05881	0.044637
94	PC aa C38:4	0.0495514	0.0783552	17	0.632394	0.535543	0.0929014	0.0718472	31	1.29304	0.20555	0.0814513	0.0525865	51	1.5489	0.127589
95	PC aa C38:5	0.100625	0.0623628	17	1.61355	0.125033	0.0775167	0.0689729	31	1.12387	0.269696	0.0806603	0.0482899	51	1.67033	0.10098
96	PC aa C38:6	0.112644	0.059152	17	1.90432	0.0739341	0.0451517	0.0652082	31	0.692424	0.493826	0.066952	0.0460136	51	1.45505	0.151783
97	PC aa C40:1	0.0816027	0.0589501	17	1.38427	0.18418	0.117855	0.0603983	31	1.9513	0.0601088	0.101865	0.0418231	51	2.43562	0.0184005
98	PC aa C40:2	-0.00352823	0.0583984	17	0.0604165	0.952528	0.144914	0.0589437	31	2.45851	0.0197382	0.092674	0.0428366	51	2.16343	0.0352176
99	PC aa C40:3	0.0688629	0.063547	17	1.08365	0.293649	0.130968	0.0592326	31	2.21108	0.0345371	0.104396	0.0422856	51	2.46884	0.016946
100	PC aa C40:4	0.0139288	0.0640004	17	0.217636	0.830304	0.129596	0.064191	31	2.01892	0.052216	0.0859217	0.0456302	51	1.883	0.0654099
101	PC aa C40:5	0.0682443	0.0631991	17	1.07983	0.295301	0.117174	0.0649808	31	1.80321	0.081084	0.0941187	0.0451768	51	2.08334	0.0422511
102	PC aa C40:6	0.120538	0.0586116	17	2.05655	0.055414	0.0916451	0.0634507	31	1.44435	0.158672	0.099111	0.0443318	51	2.23566	0.0297788
103	PC aa C42:0	0.0867056	0.0517123	17	1.67669	0.111894	0.10021	0.0616017	31	1.62674	0.113917	0.0932373	0.0420662	51	2.21644	0.031148
104	PC aa C42:1	0.0885757	0.0492545	17	1.79833	0.0899058	0.102527	0.0616109	31	1.66411	0.106168	0.095722	0.0418801	51	2.28562	0.0264654
105	PC aa C42:2	0.0827562	0.0563788	17	1.46786	0.160401	0.129606	0.060943	31	2.12667	0.0415117	0.115034	0.043307	51	2.65625	0.01052
106	PC aa C42:4	0.0326531	0.0552073	17	0.591462	0.561994	0.139272	0.0597059	31	2.33263	0.0263339	0.0994135	0.0425892	51	2.33424	0.0235599
107	PC aa C42:5	0.0335265	0.0668946	17	0.501184	0.622669	0.111375	0.0631452	31	1.76379	0.0876213	0.0803429	0.0448818	51	1.7901	0.0793756
108	PC aa C42:6	0.0437216	0.0628605	17	0.695534	0.496119	0.0796876	0.0636699	31	1.25157	0.220087	0.0635585	0.0443262	51	1.43388	0.15771
109	PC ae C30:0	0.0746729	0.0621747	17	1.20102	0.246211	0.0487985	0.0684508	31	0.712899	0.48124	0.0447443	0.0457507	51	0.978003	0.332689
110	PC ae C30:1	0.0535905	0.0564308	17	0.949668	0.355587	0.0568798	0.0675044	31	0.842608	0.405902	0.0478341	0.0445342	51	1.0741	0.287834
111	PC ae C30:2	0.0426052	0.0570543	17	0.746748	0.465419	0.0965908	0.0647061	31	1.49276	0.145608	0.0748724	0.0448885	51	1.66796	0.101452
112	PC ae C32:1	0.109239	0.0517247	17	2.11192	0.0497959	0.060011	0.0641708	31	0.935175	0.356926	0.0700994	0.0435364	51	1.61013	0.113542
113	PC ae C32:2	0.121119	0.0480859	17	2.5188	0.0220808	0.0254209	0.065687	31	0.387	0.7014	0.0608674	0.0442027	51	1.37701	0.174524
114	PC ae C34:0	0.101821	0.0649328	17	1.56809	0.135284	0.0485783	0.0644371	31	0.753887	0.456605	0.0522468	0.0444268	51	1.17602	0.245048
115	PC ae C34:1	0.0784005	0.0674154	17	1.16295	0.260916	0.0412721	0.0645878	31	0.639008	0.527512	0.043951	0.045907	51	0.95739	0.342887
116	PC ae C34:2	0.115226	0.0560547	17	2.0556	0.055515	-0.0223203	0.0656131	31	0.340181	0.736015	0.0192537	0.0458947	51	0.419519	0.676599
117	PC ae C34:3	0.100519	0.0562979	17	1.78549	0.092034	-0.0310206	0.0674875	31	0.459649	0.648976	0.0126594	0.0475824	51	0.266053	0.791271
118	PC ae C36:0	0.0429831	0.0639788	17	0.671834	0.510717	0.0204473	0.0666099	31	0.306971	0.760918	0.0287106	0.0458319	51	0.626433	0.533825
119	PC ae C36:1	0.0553423	0.0644413	17	0.858803	0.402397	0.0254409	0.066057	31	0.385136	0.702767	0.0313766	0.0467622	51	0.670982	0.50526
120	PC ae C36:2	0.0915228	0.0706821	17	1.29485	0.212683	0.0564418	0.0660657	31	0.854328	0.399477	0.0602893	0.0476487	51	1.26529	0.211518
121	PC ae C36:3	0.111425	0.0552311	17	2.01743	0.0597225	0.00721467	0.0644936	31	0.111867	0.91165	0.0360234	0.0448242	51	0.80366	0.425324
122	PC ae C36:4	0.0836519	0.0581104	17	1.43953	0.168159	-0.00691885	0.0680324	31	0.101699	0.91965	0.0220684	0.0470367	51	0.469173	0.640945
123	PC ae C36:5	0.110246	0.0651003	17	1.69347	0.108608	-0.006517	0.0713733	31	0.0913087	0.927835	0.0277988	0.050909	51	0.54605	0.587412
124	PC ae C38:0	0.0881235	0.0548114	17	1.60776	0.126301	-0.00143021	0.0649659	31	0.0220148	0.982577	0.0275416	0.0452109	51	0.609179	0.54511
125	PC ae C38:1	N/A	N/A	N/A	N/A	N/A	0.0978926	0.0647727	30	1.51132	0.141169	0.0978926	0.0647727	30	1.51132	0.141169
126	PC ae C38:2	0.0076792	0.058843	17	0.130503	0.8977	0.0764136	0.0642759	31	1.18884	0.243531	0.0465809	0.0447394	51	1.04116	0.302712
127	PC ae C38:3	0.0343433	0.0584105	17	0.587964	0.564286	0.101227	0.0613881	31	1.64897	0.109252	0.0720971	0.042967	51	1.67796	0.0994729
128	PC ae C38:4	0.0466707	0.06239	17	0.748048	0.464655	0.0426002	0.064774	31	0.657674	0.515602	0.0400381	0.045625	51	0.877547	0.384305
129	PC ae C38:5	0.0667576	0.0589306	17	1.13282	0.273015	0.0502633	0.0689364	31	0.729127	0.471397	0.0539164	0.0474143	51	1.13713	0.260797
130	PC ae C38:6	0.137642	0.0528337	17	2.6052	0.0184803	-0.0124265	0.0679796	31	0.182798	0.856147	0.0369736	0.0472762	51	0.782076	0.437786
131	PC ae C40:0	0.0645524	0.0573931	17	1.12474	0.276329	0.0822783	0.0657959	31	1.25051	0.220471	0.0775942	0.0454146	51	1.70857	0.0936102
132	PC ae C40:1	0.105633	0.0530833	17	1.98995	0.0629288	0.0512333	0.0670666	31	0.763916	0.450693	0.0704038	0.0457716	51	1.53815	0.130193
133	PC ae C40:2	0.0449786	0.0604337	17	0.744263	0.466882	-0.00350079	0.0641701	31	0.0545548	0.956843	0.00940921	0.045141	51	0.20844	0.835715
134	PC ae C40:3	0.0227107	0.0546198	17	0.415797	0.68276	0.131616	0.0604602	31	2.1769	0.0372244	0.0864326	0.0423853	51	2.03921	0.0466271
135	PC ae C40:4	0.0312257	0.0543319	17	0.574722	0.573008	0.0912591	0.0616933	31	1.47924	0.149168	0.0688711	0.0430033	51	1.60153	0.115436
136	PC ae C40:5	0.0661283	0.0536201	17	1.23327	0.234255	0.112591	0.0622281	31	1.80933	0.0801063	0.0959374	0.0430419	51	2.22893	0.0302523
137	PC ae C40:6	0.134167	0.0487362	17	2.75292	0.0135846	0.0597507	0.0629805	31	0.948718	0.350102	0.0834771	0.0432477	51	1.93021	0.0591506
138	PC ae C42:0	0.0361517	0.055681	17	0.649265	0.524843	0.133071	0.0611392	31	2.17652	0.0372549	0.0986612	0.0422136	51	2.33719	0.0233931
139	PC ae C42:1	0.0762196	0.0539562	17	1.41262	0.175813	0.127977	0.062928	31	2.0337	0.0506172	0.108944	0.0429087	51	2.53896	0.0142116
140	PC ae C42:2	0.0190961	0.0577139	17	0.330875	0.744782	0.0338977	0.0666733	31	0.508416	0.614761	0.0300989	0.0456894	51	0.658772	0.513006
141	PC ae C42:3	0.0442823	0.0555234	17	0.797543	0.436135	0.0924339	0.0641597	31	1.44069	0.159698	0.0755764	0.0441713	51	1.71099	0.0931606
142	PC ae C42:4	0.063381	0.0525247	17	1.20669	0.244076	0.0790812	0.062644	31	1.26239	0.216222	0.0704793	0.0429925	51	1.63934	0.107298
143	PC ae C42:5	0.0895726	0.0586451	17	1.52737	0.145061	0.0737152	0.0634423	31	1.16193	0.254134	0.0771558	0.045244	51	1.70532	0.0942186
144	PC ae C44:3	-0.0288071	0.0569947	17	0.505434	0.619744	0.134921	0.0620864	31	2.17311	0.0375333	0.0716155	0.0434759	51	1.64725	0.105656
145	PC ae C44:4	0.0295619	0.0617428	17	0.478791	0.638188	0.0872575	0.0666813	31	1.30858	0.200297	0.0589219	0.0460418	51	1.27975	0.206425
146	PC ae C44:5	0.0303399	0.067786	17	0.447583	0.660105	0.0583538	0.0649256	31	0.898779	0.375699	0.0488872	0.0478338	51	1.02202	0.311594
147	PC ae C44:6	0.114789	0.0464353	17	2.47203	0.0242977	0.0871291	0.0627313	31	1.38892	0.174754	0.0943521	0.0421898	51	2.23637	0.029729
148	SM (OH) C14:1	0.0185815	0.0630418	17	0.294749	0.771755	-0.0139732	0.0656272	31	0.212918	0.832785	-0.00816592	0.0458299	51	0.178179	0.859288
149	SM (OH) C16:1	0.0466424	0.0598621	17	0.779165	0.446594	0.00707276	0.063418	31	0.111526	0.911918	0.0150055	0.044462	51	0.33749	0.737133
150	SM (OH) C22:1	-0.0410977	0.0830502	17	0.494853	0.627038	-0.0196045	0.0645608	31	0.30366	0.763416	-0.0229376	0.0474929	51	0.48297	0.631184
151	SM (OH) C22:2	0.0605541	0.0672423	17	0.900536	0.380416	0.0003761	0.0646605	31	0.00581653	0.995396	0.0144076	0.0465277	51	0.309656	0.758084
152	SM (OH) C24:1	-0.0265847	0.0667009	17	0.398566	0.695174	0.0443678	0.0644236	31	0.688689	0.496141	0.0209507	0.046129	51	0.454176	0.651629
153	SM C16:0	0.0555279	0.068005	17	0.816527	0.425493	0.0763953	0.0628215	31	1.21607	0.233138	0.0664557	0.0458745	51	1.44864	0.153558
154	SM C16:1	0.0445197	0.0747768	17	0.595369	0.55944	0.0770102	0.0666139	31	1.15607	0.256486	0.0647222	0.0493406	51	1.31174	0.195482
155	SM C18:0	0.0478788	0.0609529	17	0.785504	0.442969	0.056734	0.0683804	31	0.829682	0.413062	0.050756	0.0475732	51	1.0669	0.291041
156	SM C18:1	0.0927743	0.0587523	17	1.57908	0.132744	0.0947174	0.0696229	31	1.36043	0.183503	0.092599	0.048032	51	1.92786	0.05945
157	SM C20:2	0.0676163	0.060274	17	1.12182	0.277537	0.0666915	0.0697988	31	0.955482	0.346726	0.0618376	0.0478768	51	1.2916	0.202319
158	SM C22:3	0.0333269	0.0741845	12	0.449243	0.661262	0.00554862	0.0859521	23	0.0645548	0.949086	0.0128743	0.0594696	38	0.216485	0.829768
159	SM C24:0	-0.0894796	0.0818634	17	1.09304	0.289625	0.0723328	0.0645158	31	1.12116	0.270829	0.0375878	0.0484866	51	0.775219	0.44179
160	SM C24:1	0.0640406	0.0671144	17	0.9542	0.353355	0.0713166	0.0669798	31	1.06475	0.295214	0.0654256	0.0467505	51	1.39946	0.167727
161	SM C26:0	0.0740304	0.0525016	17	1.41006	0.176557	-0.00621613	0.064208	31	0.0968125	0.923499	0.0217089	0.0442336	51	0.490779	0.625688
162	SM C26:1	0.0299952	0.0576823	17	0.520006	0.609765	0.00049821	0.0647312	31	0.00769659	0.993908	0.00884545	0.0449573	51	0.196752	0.844803
163	H1	0.112978	0.0473633	17	2.38535	0.0289714	0.166898	0.0708265	31	2.35644	0.0249507	0.140039	0.0450681	51	3.10727	0.00308364
